# Supplementary material for: Psychometric evaluation of a structured assessment tool for nurse anesthetists’ non-technical skills
Source: BMC Med Educ. 2025 May 17;25:718. doi: 10.1186/s12909-025-07297-2 (PMC12085836; doi:10.1186/s12909-025-07297-2)
Supplement: Supplementary file 2 — Supplementary Material 2. [file 12909_2025_7297_MOESM2_ESM.xlsx]

## Sheet: Analys of 0
	Rater 1	Rater 2	Rater 3	Rater 4	Rater 5	Rater 6	Rater 7	Rater 8	Rater 9	Rater 10	Rater 11	Rater 12	Rater 13	Rater 14	Rater 15	Rater 16	Percentage of rating NR on the video clip
Workshop attended	A	A	A	A	A	A	B	B	C	C	C	D	D	D	D	D
Element.video clip
Gather Infomration.1
Recognize and understand the situation.1																			Missing data
Anticipate and think ahead.1																			Not Relevant
Identify courses of action.1
Assess and balance different courses of action.1																			Video clip where ratings are made on seconday provider
Re-evaluate decisions.1
Plan.1
Prioritize .1
Use resources .1
Maintain policies and procedures.1
Exchange information.1
Value the team’s competence.1
Coordinate activities.1
Show authority, when required.1
Demonstrate team-oriented behavior and support team members.1																	21.7
Gather Infomration.2
Recognize and understand the situation.2
Anticipate and think ahead.2
Identify courses of action.2
Assess and balance different courses of action.2
Re-evaluate decisions.2
Plan.2
Prioritize .2
Use resources .2
Maintain policies and procedures.2
Exchange information.2
Value the team’s competence.2
Coordinate activities.2
Show authority, when required.2
Demonstrate team-oriented behavior and support team members.2																	23.9
Gather Infomration.3
Recognize and understand the situation.3
Anticipate and think ahead.3
Identify courses of action.3
Assess and balance different courses of action.3
Re-evaluate decisions.3
Plan.3
Prioritize .3
Use resources .3
Maintain policies and procedures.3
Exchange information.3
Value the team’s competence.3
Coordinate activities.3
Show authority, when required.3
Demonstrate team-oriented behavior and support team members.3																	5.6
Gather Infomration.4
Recognize and understand the situation.4
Anticipate and think ahead.4
Identify courses of action.4
Assess and balance different courses of action.4
Re-evaluate decisions.4
Plan.4
Prioritize .4
Use resources .4
Maintain policies and procedures.4
Exchange information.4
Value the team’s competence.4
Coordinate activities.4
Show authority, when required.4
Demonstrate team-oriented behavior and support team members.4																	17.8
Gather Infomration.5
Recognize and understand the situation.5
Anticipate and think ahead.5
Identify courses of action.5
Assess and balance different courses of action.5
Re-evaluate decisions.5
Plan.5
Prioritize .5
Use resources .5
Maintain policies and procedures.5
Exchange information.5
Value the team’s competence.5
Coordinate activities.5
Show authority, when required.5
Demonstrate team-oriented behavior and support team members.5																	11.7
Gather Infomration.6
Recognize and understand the situation.6
Anticipate and think ahead.6
Identify courses of action.6
Assess and balance different courses of action.6
Re-evaluate decisions.6
Plan.6
Prioritize .6
Use resources .6
Maintain policies and procedures.6
Exchange information.6
Value the team’s competence.6
Coordinate activities.6
Show authority, when required.6
Demonstrate team-oriented behavior and support team members.6																	20.6
Gather Infomration.7
Recognize and understand the situation.7
Anticipate and think ahead.7
Identify courses of action.7
Assess and balance different courses of action.7
Re-evaluate decisions.7
Plan.7
Prioritize .7
Use resources .7
Maintain policies and procedures.7
Exchange information.7
Value the team’s competence.7
Coordinate activities.7
Show authority, when required.7
Demonstrate team-oriented behavior and support team members.7																	6.1
Gather Infomration.8
Recognize and understand the situation.8
Anticipate and think ahead.8
Identify courses of action.8
Assess and balance different courses of action.8
Re-evaluate decisions.8
Plan.8
Prioritize .8
Use resources .8
Maintain policies and procedures.8
Exchange information.8
Value the team’s competence.8
Coordinate activities.8
Show authority, when required.8
Demonstrate team-oriented behavior and support team members.8																	5.0
Gather Infomration.9
Recognize and understand the situation.9
Anticipate and think ahead.9
Identify courses of action.9
Assess and balance different courses of action.9
Re-evaluate decisions.9
Plan.9
Prioritize .9
Use resources .9
Maintain policies and procedures.9
Exchange information.9
Value the team’s competence.9
Coordinate activities.9
Show authority, when required.9
Demonstrate team-oriented behavior and support team members.9																	15.0
Gather Infomration.10
Recognize and understand the situation.10
Anticipate and think ahead.10
Identify courses of action.10
Assess and balance different courses of action.10
Re-evaluate decisions.10
Plan.10
Prioritize .10
Use resources .10
Maintain policies and procedures.10
Exchange information.10
Value the team’s competence.10
Coordinate activities.10
Show authority, when required.10
Demonstrate team-oriented behavior and support team members.10																	6.7
Gather Infomration.11
Recognize and understand the situation.11
Anticipate and think ahead.11
Identify courses of action.11
Assess and balance different courses of action.11
Re-evaluate decisions.11
Plan.11
Prioritize .11
Use resources .11
Maintain policies and procedures.11
Exchange information.11
Value the team’s competence.11
Coordinate activities.11
Show authority, when required.11
Demonstrate team-oriented behavior and support team members.11																	36.7
Gather Infomration.12
Recognize and understand the situation.12
Anticipate and think ahead.12
Identify courses of action.12
Assess and balance different courses of action.12
Re-evaluate decisions.12
Plan.12
Prioritize .12
Use resources .12
Maintain policies and procedures.12
Exchange information.12
Value the team’s competence.12
Coordinate activities.12
Show authority, when required.12
Demonstrate team-oriented behavior and support team members.12																	47.8
Number of ratings that are Not Relevant: n (%)	48 (26.7)	58 (32.2)	19 (10.5)	25 (13.9)	15 (8.3)	1 (0.6)	66 (36.7)	61 (33.9)	1 (0.6)	2 (1.1)	0 (0.0)	7 (3.9)	14 (7.8)	22 (12.2)	30 (16.7)	24 (13.3)
